# Supplementary material for: Water supply emergency preparedness and response in health care facilities: A systematic review on international evidence
Source: Front Public Health. 2022 Dec 5;10:1035212. doi: 10.3389/fpubh.2022.1035212 (PMC9760923; doi:10.3389/fpubh.2022.1035212)
Supplement: Supplementary Table 1 — Search strategy for Medline and Web of Science database. [file Table_1.XLSX]

## Sheet: Search strategy
		MEDLINE (ovid)			Web of science
Set 1 Context	#1	("global south" or (("low-resource*" or "low resource*" or "least developed" or "less developed" or "low income" or "low-income" or "low and middle income" or "low-and middle-income" or "low-to-middle-income" or "middle income" or "middle-income" or "developing" or "underdevelopped" or "under-developed" or "under developed") adj1 (countr* or nation* or setting* or context or econom*or world))).ti…		#1	TS=("global south" or (("low-resource*" or "low resource*" or "least developed" or "less developed" or "low income" or "low-income" or "low and middle income" or "low-and middle-income" or "low-to-middle-income" or "middle income" or "middle-income" or "developing" or "underdevelopped" or "under-developed" or "under developed") NEAR1 (countr* or nation* or setting* or context or econom*or world)))
	#2	(Afghanistan or Bangladesh or Benin or Bhutan or "Burkina Faso" or Burundi or Cambodia or "Central African Republic" or Chad or Comoros or ("Democratic Republic Congo" or DRC or Zaire) or Djibouti or Eritrea or Ethiopia or Gambia or Guinea or "Guinea-Bissau" or Haiti or Kiribati or ("Lao People's Democratic Republic" or Lao*) or Lesotho or Liberia or Madagascar or Malawi or Mali or Mauritania or …		#2	TS= (Afghanistan or Bangladesh or Benin or Bhutan or "Burkina Faso" or Burundi or Cambodia or "Central African Republic" or Chad or Comoros or ("Democratic Republic Congo" or DRC or Zaire) or Djibouti or Eritrea or Ethiopia or Gambia or Guinea or "Guinea-Bissau" or Haiti or Kiribati or ("Lao People's Democratic Republic" or Lao*) or Lesotho or Liberia or Madagascar or Malawi or Mali or Mauritania…
	#3	(((refugee* or displaced) adj1(people or population* or communit*)) or ((camp* or setting* or settlement* or encampment*) adj1(refugee* or displaced or migrant*))).ti,ab,kf.		#3	TS=(((refugee* or displaced) adj1(people or population* or communit*)) or ((camp* or setting* or settlement* or encampment*) NEAR/1 (refugee* or displaced or migrant*)))
	#4	((people* or population* or communit*) adj1 (native* or indigenous or aboriginal or "first nations")).ti,ab,kf.		#4	TS=((people* or population* or communit*) NEAR/1 (native* or indigenous or aboriginal or "first nations"))
	#5	Developing countries/ or Refugee camps/ or Indigenous People/		#5	#1 or #2 or # 3 or #4
	#6	#1 or #2 or # 3 or #4 or #5		#6	TS=(humanitarian or emergenc* or crisis or disaster* or catastrophe* or conflict* or war* or "mass destruc*" or "terrorist")
	#7	(humanitarian or emergenc* or crisis or disaster* or catastrophe* or conflict* or war* or "mass destruc*" or "terrorist").ti,ab,kf.		#7	#5 or #6
	#8	Disasters/
	#9	#7 or #8
	#10	#6 or #9
Set 2 Water	#11	((suppl* or system* or service* or provision* or distribution or deliver* or storage or availab* or access*) adj2 water).ti,ab,kf.		#8	TS=((suppl* or system* or service* or provision* or distribution or deliver* or storage or availab* or access*) NEAR/2 water)
	#12	Water Supply/ or Sanitary Surveys, Water Supply/ or Drinking Water/
	#13	#11 OR #12
	#14	((manag* or treat* or sytem* or service*) adj2 (sanitation or sewage or "wastewater" or "waste water" or "waste-water" or "blackwater" or "greywater" or "yellow water" or sludge).ti,ab,kf.			TS=(((manag* or treat* or sytem* or service*) NEAR/2 (sanitation or sewage or "wastewater" or "waste water" or "waste-water" or "blackwater" or "greywater" or "yellow water" or sludge)
	#15	Waste Water/
	#16	#14 OR #15
	#13	#13 OR #16
Set 3 Healthcare facilities	#14	(hospital or hospitals or clinic or clinics or ((health* or medical) adj2 (facilit* or infrastructure* or institution* or centre* or center* or provider* or agencie*))).ti,ab,kf.		#9	TS=(hospital or hospitals or clinic or clinics or ((health* or medical) NEAR/2 (facilit* or infrastructure* or institution* or centre* or center* or provider* or agencie*)))
	#15	Health Facilities/ or Health Services/
	#16	#14 or #15
Set 4 Response	#17	(response* or respond* or capabilit* or planning or preparedness or readiness or resilience or protection or strategi* or action* or intervention* or initiative* or compliance or regulation* or condition* or standard* or guideline* or procedure* or program* or improvement* or prevention or protocol* or policy or policies or "risk reduction" or "risk assessment" or "risk management" or "WASH FIT" …		#10	TS=(response* or respond* or capabilit* or planning or preparedness or readiness or resilience or protection or strategi* or action* or intervention* or initiative* or compliance or regulation* or condition* or standard* or guideline* or procedure* or program* or improvement* or prevention or protocol* or policy or policies or "risk reduction" or "risk assessment" or "risk management" or "WASH FI…
	#18	Disaster Planning/
	#19	#17 or #18
Full search	VF	#10 and #13 and #16 and #19		VF	#7 and #8 and #9 and # 10
